# Supplementary material for: Gender and Race-Based Health Disparities in COVID-19 Outcomes among Hospitalized Patients in the United States: A Retrospective Analysis of a National Sample
Source: Vaccines (Basel). 2022 Nov 29;10(12):2036. doi: 10.3390/vaccines10122036 (PMC9781042; doi:10.3390/vaccines10122036)
Supplement: Supplementary file 1 [file vaccines-10-02036-s001.zip]

Archive with 1 entries (1 files):
- vaccines-2020614-supplementary.pdf
